# Supplementary material for: Study to Investigate the Knowledge of Rare Diseases among Dentists, Orthodontists, Periodontists, Oral Surgeons and Craniomaxillofacial Surgeons
Source: Int J Environ Res Public Health. 2020 Dec 28;18(1):139. doi: 10.3390/ijerph18010139 (PMC7796213; doi:10.3390/ijerph18010139)
Supplement: Supplementary file 1 [file ijerph-18-00139-s001.zip]

Archive with 2 entries (2 files):
- Supplement_Questionnaire_Categories.pdf
- Questionnaire_english version.docx
